# Supplementary material for: Predictors of hospital expenses and hospital stay among patients undergoing total laryngectomy: Cost effectiveness analysis
Source: PLoS One. 2020 Jul 16;15(7):e0236122. doi: 10.1371/journal.pone.0236122 (PMC7365401; doi:10.1371/journal.pone.0236122)
Supplement: S1 Study dataset — https://doi.org/10.6084/m9.figshare.12568565.v1. (XLSX) [file pone.0236122.s001.xlsx]

## Sheet: Raw data
No.	Sex	Age	Primary site of cancer	Neck dissection	Reason of surgery	Preoperative radiotherapy	Salvage surgery	Body Height (m)	Body Weight (Kg)	Preoperative serum hemoglobin (g/dL)	Preoperative serum albumin (g/dL)	Postoperative serum hemoglobin (g/dL)	Postoperative serum albumin (g/dL)	Postoperative thyroid function status	Diabetes Mellitus	Liver cirrosis	LC child stage	Wound closure	Design of free flap reconstruction	Post OP wound infection	hospital stay (days)	Postoperative hospital stay (days)	Total Medical Cost (NTD)
1	F	73	hypopharynx	No	primary treatment	No	No	1.455	54	10.7	3.8	10.4	2.85	subclinical hypothyroidism	No	No		ALT	tubing	No	26	16	342458
2	M	45	hypopharynx	Ipsilateral side	primary treatment	No	No	1.69	55	15	4	11.2	2.95	-	No	No		ALT	tubing	No	25	20	416718
3	M	60	hypopharynx	No	recurrent	Yes	Yes	1.64	55	11.4	3.7	9.8	3.5	-	No	No		ALT	tubing	No	27	18	331232
4	M	50	hypopharynx	No	residual	Yes	Yes	1.65	58	11.8	-	9.5	3.05	-	No	No		ALT	patch on	No	56	47	966400
5	M	54	larynx	No	non-functional	Yes	-	1.66	53	15.5	-	11.8	2.9	-	No	No		ALT	patch on	No	36	35	337196
6	M	59	larynx	No	residual	Yes	Yes	1.63	58	10.8	3.5	9.8	3	Euthyroid status	No	No		ALT	tubing	Yes	22	18	295876
7	M	80	larynx	No	recurrent	Yes	Yes	1.57	62	13.2	4	15.4	3.8	-	No	No		primary closure	-	No	26	15	201653
8	M	58	larynx	No	recurrent	Yes	Yes	1.67	74	15.5	4.9	15	4	-	No	No		primary closure	-	No	22	9	162969
9	M	66	larynx	No	recurrent	Yes	Yes	1.74	84	12.5	-	13.2	4.1	-	No	No		primary closure	-	No	16	11	143700
10	M	58	hypopharynx	No	non-functional	Yes	-	1.72	60	14.5	3.6	12.6	3.7	-	No	No		ALT	tubing	Yes	45	40	365242
11	M	70	hypopharynx	Ipsilateral side	primary treatment	No	No	1.60	52.9	13.5	3.3	11.7	2.8	-	Yes	No		ALT	tubing	Yes	65	368	548714
12	M	54	oropharynx	Ipsilateral side	residual	Yes	Yes	1.57	44	10.7	3.6	13.3	3.25	-	No	No		ALT	patch on	No	27	18	447465
13	M	57	hypopharynx	No	recurrent	Yes	Yes	1.7	61	14.9	3.5	11.8	2.8	-	No	No		ALT	tubing	No	38	28	571629
14	M	49	hypopharynx	No	recurrent	Yes	Yes	1.7	49	11.7	3.9	10.2	3.3	-	No	No		ALT	tubing	Yes	19	14	320015
15	M	59	hypopharynx	No	recurrent	Yes	Yes	1.59	51	12.4	4.2	11.8	3.5	-	No	No		ALT	tubing	No	30	28	296284
16	M	64	larynx	No	recurrent	Yes	Yes	1.61	66	14.2	3.71	11.8	2.68	hypothyroidism	No	No		ALT	patch on	Yes	33	31	742237
17	M	47	larynx	No	non-functional	Yes	-	1.71	61	14.6	4.39	11	3.2	-	No	Yes	B	AMT	patch on	No	21	19	256834
18	M	58	oropharynx	No	recurrent	Yes	Yes	1.61	53.6	13.5	4.25	12.5	3.2	-	No	No		ALT	patch on	No	28	23	347224
19	F	60	larynx	No	recurrent	Yes	Yes	1.56	56	11.4	4.58	12.5	3.65	-	No	No		primary closure	-	No	30	15	246632
20	M	51	larynx	No	recurrent	Yes	Yes	1.67	62	14	4.92	11.2	3.8	-	No	No		primary closure	-	Yes	14	11	141684
21	M	54	oropharynx	No	recurrent	Yes	Yes	1.73	78	11.9	4.35	9.9	3.0	-	No	Yes	A	AMT	patch on	Yes	43	39	833047
22	M	59	hypopharynx	No	recurrent	Yes	Yes	1.58	41	11.3	4.51	8.9	2.74	-	Yes	No		ALT	patch on	Yes	31	25	485724
23	M	65	larynx	No	recurrent	Yes	Yes	1.79	84	11.8	3.65	9.65	3.45	-	No	No		ALT	patch on	No	28	20	294511
24	M	50	hypopharynx	No	primary treatment	No	No	1.6	54.6	11.6	4.7	11.35	3.33	-	Yes	No		ALT	tubing	No	30	13	451025
25	F	56	hypopharynx	No	recurrent	Yes	Yes	1.64	48	12.7	-	13.5	3.32	hypothyroidism	No	No		ALT	tubing	No	18	13	248970
26	M	62	oropharynx	No	primary treatment	No	No	1.68	43	12.8	4.27	11.35	3.1	-	No	No		ALT	patch on	No	16	21	337520
27	M	73	hypopharynx	No	primary treatment	No	No	1.67	60	10.3	3.89	12.8	3.375	hypothyroidism	Yes	No		primary closure	-	No	18	15	168883
28	M	44	hypopharynx	Ipsilateral side	residual	Yes	Yes	1.76	49	10.5	3	10	2.6	-	No	No		ALT	tubing	No	25	23	323566
29	M	54	hypopharynx	Ipsilateral side	primary treatment	No	No	1.62	53	10.7	-	11.3	2.7	-	Yes	No		ALT	patch on	No	18	16	291925
30	M	53	larynx	Both side	residual	Yes	Yes	1.69	63	10.2	3.8	9.8	3	-	No	No		ALT	patch on	No	34	19	358385
31	M	72	larynx	Both side	residual	Yes	Yes	1.57	39	13.5	4.3	12.5	3.1	-	No	No		ALT	patch on	No	34	12	446061
32	M	50	larynx	Both side	recurrent	Yes	Yes	1.57	64.9	14.5	4.5	12.65	3.5	-	No	No		ALT	patch on	Yes	49	39	406683
33	M	50	larynx	Ipsilateral side	primary treatment	No	No	1.7	62	16	4.6	11.75	-	-	No	No		ALT	tubing	Yes	38	26	358506
34	M	64	larynx	Ipsilateral side	recurrent	Yes	Yes	1.73	74	15.8	-	14.8	3.4	-	No	No		ALT	patch on	No	17	15	247098
35	M	81	larynx	Ipsilateral side	primary treatment	No	No	1.62	55	12.8	-	9.6	3.0	-	No	No		primary closure	-	No	22	15	190292
36	M	68	hypopharynx	Ipsilateral side	primary treatment	No	No	1.66	70	14.9	-	11.25	3.1	-	Yes	No		ALT	patch on	No	17	14	290393
37	M	44	hypopharynx	Ipsilateral side	primary treatment	No	No	1.7	61	12	3.7	10.45	3.13	-	No	Yes	A	ALT	patch on	No	21	17	440572
38	M	67	hypopharynx	Ipsilateral side	primary treatment	No	No	1.66	81	15.6	4.3	12.4	3.05	-	No	No		ALT	patch on	No	20	17	279568
39	M	57	hypopharynx	Both side	primary treatment	No	No	1.56	57	13.8	-	11.4	3	-	No	No		ALT	tubing	Yes	57	49	733848
40	M	79	larynx	Ipsilateral side	recurrent	Yes	Yes	1.64	66	15.4	-	13.7	2.9	-	No	No		primary closure	-	No	34	23	265588
41	F	62	oropharynx	Both side	primary treatment	No	No	1.48	57	12.7	4.1	10.15	2.5	-	No	No		ALT	patch on	No	42	30	513610
42	M	48	larynx	Both side	primary treatment	No	No	1.59	54	13.7	-	9.1	2.9	-	No	No		ALT	patch on	No	48	36	474366
43	M	58	larynx	Both side	primary treatment	No	No	1.78	82	15.1	4.7	13.2	3.7	-	Yes	No		ALT	patch on	No	24	17	311173
44	M	53	larynx	Both side	primary treatment	No	No	1.58	53	15.5	-	12.5	3.05	-	No	No		ALT	tubing	No	33	23	408352
45	M	51	larynx	Ipsilateral side	primary treatment	No	No	1.58	59	14	-	12	3.4	-	No	No		primary closure	-	No	26	9	234170
46	M	75	larynx	Ipsilateral side	non-functional	Yes	-	1.63	54.5	12	3	10.5	2.5	-	No	No		ALT	patch on	No	23	17	255072
47	M	42	hypopharynx	Both side	primary treatment	No	No	-	-	14.9	4.5	12.35	2.9	Euthyroid status	No	No		ALT	tubing	No	37	41	440628
48	M	59	hypopharynx	Ipsilateral side	primary treatment	No	No	1.75	58	11.9	4.2	-	-	-	No	No		primary closure	-	No	26	16	175537
49	M	58	hypopharynx	Both side	recurrent	Yes	Yes	1.53	45	11.4	4.2	9.15	-	hypothyroidism	No	No		ALT	tubing	Yes	64	70	693994
50	M	58	larynx	Both side	recurrent	Yes	Yes	1.72	67	10.6	-	9.4	3.4	hypothyroidism	No	No		ALT	patch on	Yes	41	28	481348
51	M	50	larynx	Ipsilateral side	primary treatment	No	No	1.62	60	13.5	-	11.6	3.1	-	No	No		ALT	patch on	No	36	31	390500
52	M	52	hypopharynx	Ipsilateral side	residual	Yes	Yes	1.7	56.4	12.6	4	11.6	3.07	-	No	No		ALT	patch on	No	22	18	312565
53	M	56	hypopharynx	Ipsilateral side	primary treatment	No	No	1.65	52.6	14.1	-	10.1	3	-	No	No		ALT	tubing	No	26	14	304206
54	M	51	larynx	Ipsilateral side	recurrent	Yes	Yes	1.64	56	10.9	2.9	10	2.6	-	No	Yes	A	ALT	patch on	No	47	31	539328
55	M	56	oropharynx	Ipsilateral side	residual	Yes	Yes	1.64	52	9.9	3.9	9.2	2.6	-	No	No		ALT	tubing	Yes	69	44	773934
56	M	44	hypopharynx	Both side	primary treatment	No	No	1.7	64	14.5	-	11.8	2.8	-	No	No		ALT	patch on	No	49	44	523415
57	M	65	larynx	Both side	recurrent	Yes	Yes	1.61	53	10.4	3.7	10.7	3.1	-	No	Yes	A	ALT	patch on	Yes	49	46	538945
58	M	79	larynx	Ipsilateral side	recurrent	Yes	Yes	1.63	63	12.8	4.3	9.6	3.4	-	No	No		primary closure	-	Yes	53	42	408296
59	M	51	hypopharynx	Ipsilateral side	primary treatment	No	No	1.74	57	13.9	3.8	12.7	4.2	-	No	No		primary closure	-	No	24	16	249013
60	M	45	larynx	Both side	residual	Yes	Yes	1.8	56	12.7	4.2	11.6	2.8	-	No	Yes	A	ALT	patch on	Yes	62	58	1192203
61	M	60	larynx	Both side	residual	Yes	Yes	1.56	40	11.6	3	9.6	2	hypothyroidism	No	No		ALT	patch on	No	30	27	429008
62	M	51	hypopharynx	Ipsilateral side	primary treatment	No	No	1.67	63	15.4	-	14.1	3.3	-	No	Yes	A	ALT	patch on	No	27	19	298027
63	M	50	hypopharynx	Both side	residual	Yes	Yes	1.65	57	10.1	3.5	9.65	3	Euthyroid status	No	Yes	A	ALT	tubing	Yes	71	60	982078
64	M	52	hypopharynx	Ipsilateral side	primary treatment	No	No	1.71	63	15.4	4.7	12.7	3.1	-	No	No		ALT	tubing	Yes	27	22	327566
65	F	67	hypopharynx	Ipsilateral side	recurrent	Yes	Yes	1.45	35	11.3	3.5	12.7	2.7	hypothyroidism	No	No		ALT	tubing	Yes	56	43	474208
66	M	48	larynx	Ipsilateral side	residual	Yes	Yes	1.58	57	9.1	3.9	10.7	3.6	-	No	No		ALT	tubing	Yes	31	24	426315
67	M	62	larynx	Ipsilateral side	primary treatment	No	No	1.65	59	14.2	4.5	12.4	3.3	-	No	No		ALT	patch on	No	28	22	358332
68	M	63	hypopharynx	Both side	primary treatment	No	No	1.69	53	13.1	4.1	11.5	3.3	-	No	No		ALT	patch on	No	21	14	274585
69	M	50	hypopharynx	Both side	primary treatment	No	No	1.79	62	10.9	4.3	9.6	3.4	-	No	No		ALT	tubing	No	25	14	272982
70	M	56	larynx	Both side	primary treatment	No	No	1.7	68	12.1	3.7	10.4	2.9	-	No	No		ALT	tubing	Yes	43	44	554729
71	M	57	oropharynx	Both side	primary treatment	No	No	1.68	74	13.6	4.3	10.95	3.1	-	Yes	No		ALT	patch on	No	25	19	346556
72	M	60	hypopharynx	Both side	primary treatment	No	No	1.67	69	15.5	4.4	10.5	3.3	-	Yes	Yes	A	ALT	patch on	No	22	19	331795
73	M	56	hypopharynx	Both side	residual	Yes	Yes	1.61	48	12.7	4	11.2	3.2	-	No	No		ALT	tubing	No	19	14	245137
74	M	68	hypopharynx	Both side	primary treatment	No	No	1.56	60	15.1	4	13.6	3.1	-	Yes	No		ALT	patch on	No	34	20	361675
75	M	69	larynx	Both side	primary treatment	No	No	1.55	52.7	13.4	4.2	11.4	2.8	-	No	No		ALT	patch on	No	19	15	341470
76	M	49	hypopharynx	Both side	primary treatment	No	No	1.69	50	14	4.5	13.3	2.7	-	No	No		ALT	tubing	Yes	37	27	423703
77	M	47	larynx	Both side	primary treatment	No	No	1.7	68	14.5	4.5	10.9	-	-	No	No		primary closure	-	Yes	29	23	241552
78	M	51	larynx	Both side	primary treatment	No	No	1.72	51	13.4	4.1	11.9	3.2	-	No	No		ALT	tubing	No	25	13	337690
79	M	52	hypopharynx	Both side	primary treatment	No	No	1.64	47	11.2	4.2	10.9	4	-	No	No		primary closure	-	No	12	8	167981
80	M	44	hypopharynx	Both side	primary treatment	No	No	1.65	69.5	16.4	4.8	12.1	3.3	-	Yes	No		ALT	tubing	No	27	23	330991
81	F	66	larynx	Both side	primary treatment	No	No	1.54	51	14.6	3.4	10.7	2.7	-	No	No		ALT	patch on	No	21	20	306035
82	M	50	hypopharynx	Both side	primary treatment	No	No	1.65	62	16.5	4.6	11.75	3.1	-	No	No		ALT	tubing	No	24	15	293953
83	M	74	larynx	Ipsilateral side	primary treatment	No	No	1.53	58	13.6	4.1	12.7	3.2	-	No	No		primary closure	-	No	31	27	256071
84	M	47	hypopharynx	Both side	primary treatment	No	No	1.66	54	16	4.2	13.6	3.4	-	No	No		ALT	patch on	No	18	14	296267
85	M	65	larynx	Ipsilateral side	primary treatment	No	No	1.67	63	14.2	-	13.5	3.5	Euthyroid status	No	No		primary closure	-	No	15	11	154100
86	M	43	hypopharynx	Both side	primary treatment	No	No	1.66	62	15.6	4.2	12.1	2.6	-	No	No		ALT	patch on	Yes	39	29	380848
87	M	46	hypopharynx	Both side	primary treatment	No	No	1.76	66	14.2	3.9	10.5	2.2	-	No	Yes	A	ALT	patch on	Yes	29	19	393039
88	M	62	hypopharynx	Ipsilateral side	recurrent	Yes	Yes	1.6	56	10.5	4.4	12.17	3.4	-	No	No		ALT	patch on	No	24	18	281613
89	M	56	larynx	Both side	residual	Yes	Yes	1.78	81	10.3	4.3	9.85	2.8	-	No	No		ALT	tubing	No	50	32	584755
90	M	59	hypopharynx	Both side	primary treatment	No	No	1.74	70	13.1	4.4	10.2	2.8	-	No	No		ALT	patch on	Yes	33	25	402010
91	M	49	hypopharynx	Both side	primary treatment	No	No	1.57	35	10	4.3	11.6	2.8	-	No	No		ALT	tubing	No	38	26	428882
92	M	64	hypopharynx	Ipsilateral side	primary treatment	No	No	1.65	49	12.8	4	10.95	2.45	-	No	No		ALT	tubing	Yes	50	40	632502
93	M	59	hypopharynx	Both side	residual	Yes	Yes	1.65	60	9.8	4.7	12.1	3	-	Yes	No		ALT	patch on	No	49	44	506559
94	M	58	hypopharynx	Ipsilateral side	residual	Yes	Yes	1.63	65	9.7	3.6	9.9	2.85	-	No	No		ALT	tubing	Yes	22	16	330138
95	M	63	larynx	Ipsilateral side	recurrent	Yes	Yes	1.64	52	12.4	4	11.8	2.95	-	No	No		ALT	patch on	No	29	21	358004
96	M	65	hypopharynx	Ipsilateral side	residual	Yes	Yes	1.66	49	10.9	3.9	10	3.1	-	No	No		ALT	patch on	No	21	16	358987
97	M	55	hypopharynx	Both side	residual	No	Yes	1.66	65	10.8	4.6	11.9	3.8	-	No	No		AMT	patch on	No	22	20	308959
98	M	61	larynx	Ipsilateral side	residual	Yes	Yes	1.54	43	10.4	3.8	12.5	3.1	-	No	No		ALT	tubing	No	26	21	340684
99	M	61	hypopharynx	Ipsilateral side	residual	Yes	Yes	1.55	61	9.1	4.3	11.8	-	-	No	No		ALT	patch on	Yes	63	60	1184745
100	M	61	hypopharynx	Ipsilateral side	recurrent	Yes	Yes	1.67	56.9	14	3.8	13.2	3.5	Euthyroid status	No	No		ALT	patch on	No	33	25	383416
101	M	55	larynx	Both side	recurrent	Yes	Yes	1.71	96	14.5	4.3	13.2	3.25	Euthyroid status	No	No		ALT	patch on	No	29	15	289493
102	M	59	larynx	Ipsilateral side	recurrent	Yes	Yes	1.71	67	13.5	3.5	11.5	2.95	-	No	No		primary closure	-	Yes	74	69	768195
103	M	50	hypopharynx	Ipsilateral side	primary treatment	No	No	1.56	38	11	-	8.35	3	-	No	No		ALT	tubing	Yes	24	23	327179
104	M	41	larynx	Both side	primary treatment	No	No	1.57	51	15	4.4	12.1	2.9	-	No	No		ALT	patch on	No	36	18	349924
105	M	63	larynx	Both side	primary treatment	No	No	1.61	55	14.9	3.5	10.8	2.5	-	No	No		primary closure	-	Yes	33	24	452235
106	M	53	larynx	Both side	primary treatment	No	No	1.69	66	12.5	4.2	-	-	-	No	No		primary closure	-	No	11	10	171470
107	M	35	hypopharynx	Ipsilateral side	primary treatment	No	No	1.67	46	15.9	3.8	11.6	2.8	-	No	No		ALT	tubing	Yes	31	26	324483
108	M	66	larynx	Ipsilateral side	primary treatment	No	No	1.64	68	13.6	3.8	12.2	2.85	-	No	No		primary closure	-	No	20	12	282798
109	M	59	hypopharynx	Ipsilateral side	primary treatment	No	No	1.61	56	14.3	-	10.8	2.5	-	No	No		ALT	patch on	Yes	39	37	349426
110	M	54	hypopharynx	Both side	primary treatment	No	No	1.66	59	11.1	-	12.9	2.7	-	No	No		ALT	tubing	Yes	54	52	539906
111	M	47	larynx	Both side	primary treatment	No	No	1.78	74	16	3.8	12.4	3	-	No	No		ALT	tubing	No	26	19	315878
112	M	66	larynx	Both side	primary treatment	No	No	1.71	73	14.6	4	13.6	2.9	-	Yes	No		ALT	patch on	No	23	18	318809
113	M	45	hypopharynx	Ipsilateral side	residual	Yes	Yes	1.66	58	12.7	4.5	11.9	3.7	-	No	No		ALT	patch on	No	17	15	229163
114	M	69	hypopharynx	Ipsilateral side	primary treatment	No	No	1.57	47	14.7	3.8	11.9	3.6	-	No	No		ALT	patch on	Yes	30	23	317524
115	M	66	hypopharynx	Ipsilateral side	primary treatment	No	No	1.71	77	17.8	-	13.7	4.1	-	No	No		primary closure	-	No	20	11	201667
116	M	69	hypopharynx	Ipsilateral side	primary treatment	No	No	1.58	51	11.8	4.4	-	-	-	No	No		primary closure	-	No	13	8	159489
117	M	46	hypopharynx	Ipsilateral side	residual	Yes	Yes	1.71	61	10.4	4.3	10.6	3.35	-	No	No		ALT	patch on	No	22	17	359485
118	M	54	hypopharynx	Ipsilateral side	residual	Yes	Yes	1.56	57	13.5	3.9	12.35	3.3	subclinical hypothyroidism	No	No		ALT	patch on	No	34	30	402046
119	M	56	hypopharynx	Ipsilateral side	primary treatment	No	No	1.69	65.5	15.9	3.9	10.1	2.7	-	Yes	No		ALT	tubing	Yes	38	88	591363
120	M	45	hypopharynx	Ipsilateral side	recurrent	Yes	Yes	1.76	58.5	14.4	4.8	11.6	3.1	hypothyroidism	No	No		ALT	tubing	Yes	40	32	460668
121	M	64	hypopharynx	No	recurrent	No	Yes	1.7	68	12.8	4.7	11.6	3.4	-	No	No		ALT	patch on	No	18	13	309028
122	M	51	hypopharynx	Ipsilateral side	residual	Yes	Yes	1.79	71	11.8	4.2	11.4	3	Euthyroid status	Yes	No		ALT	tubing	Yes	38	36	450473
123	M	42	hypopharynx	Both side	residual	Yes	Yes	1.67	55	10	4.2	10.85	3	-	No	No		ALT	patch on	Yes	30	25	309655
124	M	48	hypopharynx	Ipsilateral side	residual	Yes	Yes	1.69	53.8	10	4.1	11.1	3.57	-	No	No		ALT	patch on	Yes	30	19	343062
125	M	61	hypopharynx	Ipsilateral side	residual	No	Yes	1.71	65.5	14	4.44	12.3	3.4	hypothyroidism	No	No		ALT	patch on	No	21	15	383416
126	M	79	hypopharynx	Both side	primary treatment	No	No	1.65	66	13	3.5	12.2	2.7	-	Yes	No		ALT	tubing	No	20	14	376306
127	M	62	hypopharynx	Ipsilateral side	residual	No	Yes	1.69	67	14.4	4.51	11.4	3	Euthyroid status	No	No		ALT	patch on	No	21	17	323569
128	M	56	larynx	Both side	primary treatment	No	No	1.75	65	13.9	4.4	10.4	2.8	-	No	No		ALT	patch on	No	32	30	408801
129	M	52	larynx	Both side	primary treatment	No	No	1.7	47	16.2	4.34	12.5	2.7	-	No	No		ALT	tubing	No	27	19	443806
130	M	65	hypopharynx	Ipsilateral side	primary treatment	No	No	1.71	59.7	13.5	4.26	11.35	2.7	-	No	No		ALT	tubing	Yes	67	63	882419
131	M	56	larynx	Both side	primary treatment	No	No	1.66	63	11.7	3.5	11.8	3.1	-	No	No		ALT	patch on	No	24	16	323426
132	M	79	larynx	Both side	primary treatment	No	No	1.55	39	12.5	4.01	13.5	3.93	-	No	No		primary closure	-	No	20	10	276890
133	M	51	hypopharynx	Both side	primary treatment	No	No	1.69	53	14.5	4.66	12.7	3.2	-	No	No		ALT	tubing	No	24	16	429437
134	M	40	hypopharynx	Ipsilateral side	residual	Yes	Yes	1.69	52	13.3	3.6	11.15	3.18	-	No	No		ALT	patch on	No	19	15	279828
135	M	41	hypopharynx	Both side	residual	No	Yes	1.72	55	13.6	3.5	12.25	3.5	-	No	No		ALT	tubing	Yes	38	32	454668
136	M	68	larynx	Both side	primary treatment	No	No	1.54	42	11.6	3.7	11.2	2.9	-	No	No		ALT	patch on	No	37	33	442188
137	M	46	hypopharynx	Ipsilateral side	primary treatment	No	No	1.76	63	12	3.5	10.8	2.9	-	No	No		ALT	patch on	No	19	12	392395
138	M	56	hypopharynx	Ipsilateral side	residual	Yes	Yes	1.67	70	13.9	4.29	12	3.4	-	No	No		ALT	patch on	No	24	16	344949
139	M	56	oropharynx	Ipsilateral side	primary treatment	No	No	1.57	61	13.6	4.88	11.3	3.33	-	No	No		ALT	patch on	No	19	15	342711
140	M	68	larynx	Ipsilateral side	primary treatment	No	No	1.7	63.6	15.7	4.68	13.4	3.7	-	No	No		primary closure	-	No	10	9	121275
141	M	59	hypopharynx	Ipsilateral side	primary treatment	No	No	1.69	58	11.7	4	10.03	3.25	-	No	No		ALT	patch on	No	26	17	333484
142	M	35	larynx	Ipsilateral side	primary treatment	No	No	1.71	60	13.3	4.45	12	3.1	Euthyroid status	No	No		ALT	tubing	No	30	17	436354
143	M	86	larynx	Ipsilateral side	primary treatment	No	No	1.51	53	14.1	4.24	12.5	3.16	-	No	No		primary closure	-	No	21	12	187386
144	M	56	larynx	Ipsilateral side	residual	No	Yes	1.64	68	12.5	3.14	10.7	2.9	-	No	No		ALT	patch on	No	52	20	643098
145	M	78	larynx	Both side	primary treatment	No	No	1.64	58	13.4	4.1	12.1	3.85	-	No	No		primary closure	-	No	18	14	240037
146	M	57	hypopharynx	Ipsilateral side	recurrent	Yes	Yes	1.66	55	11.5	3.6	10.65	3.15	-	No	No		ALT	tubing	Yes	36	23	415785
147	M	66	hypopharynx	Ipsilateral side	primary treatment	No	No	1.6	54	13.8	4.44	13.1	3.385	-	No	No		primary closure	-	No	16	10	211341
148	M	68	hypopharynx	Ipsilateral side	primary treatment	No	No	1.56	51	14.7	4.15	12	2.9	-	No	No		primary closure	-	No	23	17	329291
149	M	62	hypopharynx	Ipsilateral side	primary treatment	No	No	1.7	46.2	10.6	3.4	9.95	2.9	-	Yes	No		ALT	patch on	No	25	23	496799
150	M	68	larynx	Ipsilateral side	primary treatment	No	No	1.63	79	15.6	2.7	12	2.94	hypothyroidism	Yes	No		ALT	patch on	No	28	16	435715
151	M	81	larynx	Ipsilateral side	recurrent	Yes	Yes	1.67	68	13.2	4.35	12.5	3.5	-	No	No		ALT	patch on	No	21	16	285175
152	M	43	larynx	Both side	primary treatment	No	No	1.71	68	13.3	3.8	10.8	2.82	-	No	No		ALT	patch on	No	21	15	352313
153	M	55	hypopharynx	Both side	primary treatment	No	No	1.68	60	14.4	3.8	12.6	2.7	-	Yes	No		ALT	patch on	No	28	16	372834
154	M	43	hypopharynx	Ipsilateral side	residual	Yes	Yes	1.6	45	13.3	4.27	11	3.25	-	No	No		ALT	patch on	No	23	21	286287
155	M	54	larynx	Both side	primary treatment	No	No	1.61	76	14.6	3.4	13	2.96	-	No	No		primary closure	-	No	20	11	256137
156	M	63	larynx	Ipsilateral side	residual	Yes	Yes	1.59	67	9	2.8	11.9	2.772	-	No	No		ALT	tubing	Yes	37	30	722743
157	M	68	larynx	Ipsilateral side	residual	Yes	Yes	1.65	62	11.6	4.01	11.3	2.93	-	No	No		ALT	tubing	No	18	16	251135
158	M	56	hypopharynx	Ipsilateral side	primary treatment	No	No	1.69	57.5	13.6	-	13.3	3.3	-	No	Yes	A	ALT	tubing	No	25	14	390030
159	M	52	hypopharynx	Both side	residual	Yes	Yes	1.68	82	13.2	4.23	10.8	3.1	Euthyroid status	No	Yes	A	ALT	patch on	No	25	20	363865
160	M	63	larynx	Ipsilateral side	primary treatment	No	No	1.69	62	15	4.34	13.6	3.4	Euthyroid status	No	No		primary closure	-	No	15	10	217219
161	M	53	larynx	Ipsilateral side	recurrent	Yes	Yes	1.7	71	11.4	4.16	12.8	3.1	Euthyroid status	Yes	No		primary closure	-	No	25	11	254239
162	M	64	larynx	Both side	primary treatment	No	No	1.56	61	14.8	4.74	12.4	3.4	-	No	No		ALT	tubing	No	23	16	416473
163	M	51	hypopharynx	Ipsilateral side	primary treatment	No	No	1.7	68	12.9	3.5	11.9	2.7	-	No	No		ALT	patch on	No	50	35	503706
164	M	64	hypopharynx	Ipsilateral side	residual	Yes	Yes	1.65	73	12.7	4.1	12.5	3	-	No	No		ALT	tubing	No	27	17	427267
165	M	53	larynx	Ipsilateral side	recurrent	Yes	Yes	1.81	67.3	12.3	3.1	11.5	3.09	-	No	No		primary closure	-	No	24	13	244342
166	M	52	hypopharynx	Both side	primary treatment	No	No	1.61	47	14.2	4.2	12.2	3.5	hypothyroidism	Yes	No		AMT	patch on	No	23	18	382270
167	M	60	hypopharynx	Both side	residual	No	Yes	1.66	70	12.2	4.43	11.4	3.2	hypothyroidism	No	Yes	A	ALT	patch on	No	22	17	353932
168	M	56	larynx	Ipsilateral side	primary treatment	No	No	1.65	53	11.5	4.13	11.3	3.74	subclinical hypothyroidism	Yes	Yes	A	primary closure	-	No	16	9	251550
169	M	58	hypopharynx	Both side	primary treatment	No	No	1.57	64	12.2	3.86	3.29	12.9	-	No	No		AMT	tubing	No	20	15	378677
170	M	49	larynx	Both side	residual	No	Yes	1.64	58	11.6	4.2	12.4	3.5	-	No	No		ALT	patch on	No	15	12	298598
171	M	63	hypopharynx	Ipsilateral side	residual	No	Yes	1.59	58	11.8	3.9	12.95	3.41	-	No	No		ALT	patch on	No	16	12	257725
172	F	80	Thyroid	No	recurrent	No	Yes	1.5	57.6	10.9	-	11.2	3.49	subclinical hypothyroidism	No	No		primary closure	-	No	17	13	167964
173	M	48	larynx	Both side	residual	Yes	Yes	1.6	67	12	4.48	12.4	3.58	-	No	No		primary closure	-	No	10	7	159342
174	M	51	hypopharynx	Ipsilateral side	primary treatment	No	No	1.6	65	11.2	3.8	10.5	3.59	-	No	No		primary closure	-	No	19	13	228680
175	M	50	larynx	Both side	residual	No	Yes	1.63	49	13.8	4.61	12.55	2.8	-	No	No		ALT	patch on	No	16	13	325542
176	M	71	larynx	Both side	residual	Yes	Yes	-	-	10.8	3.7	12.1	3	Euthyroid status	No	No		ALT	patch on	Yes	45	36	637345
177	M	62	hypopharynx	Both side	primary treatment	No	No	1.66	58.6	16	4.28	13.95	3.22	Euthyroid status	No	No		ALT	patch on	No	40	36	550402
178	M	53	hypopharynx	Both side	primary treatment	No	No	-	-	15	4	10.75	3.33	-	No	No		ALT	patch on	No	24	14	367966
179	M	64	hypopharynx	Ipsilateral side	recurrent	Yes	Yes	1.68	77	12.9	-	10.825	3.5	subclinical hypothyroidism	No	No		ALT	patch on	Yes	17	14	261668
180	F	49	hypopharynx	Ipsilateral side	primary treatment	No	No	1.63	70	12.7	3.88	12.2	3.53	-	No	No		ALT	tubing	No	36	33	374227
181	M	57	hypopharynx	Ipsilateral side	recurrent	Yes	Yes	1.55	49.8	11.7	4.95	12.9	3.77	-	No	No		ALT	tubing	No	14	11	258521
182	M	68	hypopharynx	Both side	primary treatment	No	No	1.59	60	12	4.17	12.5	3.65	-	No	No		primary closure	-	No	25	21	290883
183	M	57	hypopharynx	Both side	residual	Yes	Yes	1.6	55	12.5	4.42	9.5	3.1	-	No	No		ALT	patch on	Yes	74	68	832702
184	M	68	larynx	Both side	residual	No	Yes	1.67	63	11.9	4.46	15	3.9	-	No	No		primary closure	-	No	12	8	198089
185	M	63	larynx	Both side	recurrent	Yes	Yes	-	-	13.7	4	10.6	2.95	-	No	No		ALT	patch on	No	22	15	435380
186	M	54	hypopharynx	Both side	residual	Yes	Yes	1.73	67	12.4	4.1	11.1	3.14	-	No	No		ALT	patch on	No	26	20	324590
187	M	68	larynx	Ipsilateral side	primary treatment	No	No	1.65	70	15.8	4.31	13.7	3.5	-	Yes	No		primary closure	-	No	13	9	152496
188	M	70	hypopharynx	Ipsilateral side	residual	Yes	Yes	1.53	42	8.8	3.94	11.8	3.07	-	No	No		ALT	tubing	No	28	24	312191
189	M	45	hypopharynx	Ipsilateral side	recurrent	Yes	Yes	1.66	57	15	4.35	12.4	3.2	hypothyroidism	Yes	No		ALT	patch on	No	24	19	389323
190	M	61	hypopharynx	Both side	primary treatment	No	No	1.61	44.5	11.6	4.13	9.97	3.18	-	No	No		ALT	patch on	No	27	16	395061
191	M	85	larynx	Ipsilateral side	primary treatment	No	No	1.63	63	14.5	-	11	3.1	-	No	No		primary closure	-	No	17	10	200567
192	M	66	larynx	Ipsilateral side	primary treatment	No	No	1.64	51	14.9	4.7	13.7	3.8	-	No	No		ALT	patch on	Yes	35	29	373496
193	M	52	hypopharynx	Ipsilateral side	primary treatment	No	No	1.77	69	13.4	4.33	12.3	3.96	-	No	No		primary closure	-	No	21	13	247231
194	M	53	hypopharynx	Ipsilateral side	residual	No	Yes	1.6	51	7.8	3.88	13.9	3.1	subclinical hypothyroidism	Yes	No		primary closure	-	Yes	36	32	609318
195	F	60	Thyroid	Ipsilateral side	recurrent	No	Yes	1.52	60.7	11.3	4.54	-	-	-	Yes	No		primary closure	-	No	12	10	148408
196	F	70	larynx	Ipsilateral side	primary treatment	No	No	-	-	11.5	-	12.1	3.42	hypothyroidism	No	No		primary closure	-	No	24	13	279610
197	M	75	larynx	Both side	primary treatment	No	No	1.62	58	15	-	11.7	3.32	Euthyroid status	No	No		primary closure	-	No	11	10	207185
198	M	55	larynx	Both side	residual	No	Yes	1.71	62	13.8	4.26	9.4	3.19	-	No	No		ALT	patch on	No	23	17	357187
199	M	59	hypopharynx	Both side	residual	No	Yes	1.63	59	11.3	4.4	10.4	2.9	-	No	No		ALT	tubing	Yes	26	16	379352
200	M	76	larynx	Ipsilateral side	residual	Yes	Yes	1.62	51	12.6	-	14.7	3.89	-	No	No		primary closure	-	No	24	21	249713
201	M	72	hypopharynx	Ipsilateral side	residual	No	Yes	1.69	64	13.1	-	10.05	3.17	-	No	No		ALT	tubing	Yes	52	47	931854
202	M	53	hypopharynx	Ipsilateral side	recurrent	No	Yes	1.67	54.8	10.7	4.14	11.5	3	-	No	No		ALT	patch on	Yes	41	33	553398
203	M	79	larynx	Ipsilateral side	primary treatment	No	No	1.7	65	10.3	3.6	11.6	3.32	-	No	No		primary closure	-	No	10	8	136725
204	M	62	larynx	Both side	residual	No	Yes	1.64	68	14.4	4.02	9.85	2.6	Euthyroid status	No	No		ALT	tubing	No	26	24	353628
205	M	67	larynx	Ipsilateral side	recurrent	Yes	Yes	1.69	79	14.3	4.75	9.9	3.73	Euthyroid status	No	No		ALT	patch on	Yes	28	24	386031
206	M	63	larynx	Both side	recurrent	Yes	Yes	1.6	40	12.3	4.43	10.4	2.98	-	No	No		ALT	patch on	No	23	17	410328
207	M	69	larynx	Both side	primary treatment	No	No	1.61	48	7.7	4.15	10.4	2.85	-	No	No		ALT	patch on	No	29	24	408063
208	F	73	larynx	Both side	recurrent	Yes	Yes	1.5	62	12.8	4.34	12.55	3.07	Euthyroid status	Yes	No		primary closure	-	No	19	19	205269
209	M	58	hypopharynx	Ipsilateral side	residual	Yes	Yes	1.76	66	13.6	4.15	11.6	3.61	-	No	No		ALT	patch on	No	20	15	307467
210	M	66	larynx	Ipsilateral side	recurrent	Yes	Yes	1.73	94	12.1	-	13.15	3.48	-	No	No		ALT	patch on	No	29	19	461018
211	M	59	hypopharynx	Both side	residual	Yes	Yes	1.66	63	11.5	4.13	11.7	3.48	hypothyroidism	No	No		ALT	tubing	Yes	30	29	377474
212	M	54	larynx	Both side	residual	Yes	Yes	1.75	56	9.9	3.17	10.85	2.49	Euthyroid status	No	Yes	A	ALT	tubing	Yes	32	28	409193
213	F	88	hypopharynx	Ipsilateral side	primary treatment	No	No	1.5	48	9.9	3.94	10.85	3.01	Euthyroid status	No	No		ALT	tubing	No	22	17	356923
